# Supplementary material for: Solution-Phase Synthesis of KCl Nanocrystals Templated by PEO-PPO-PEO Triblock Copolymers Micelles
Source: Polymers (Basel). 2024 Apr 3;16(7):982. doi: 10.3390/polym16070982 (PMC11013680; doi:10.3390/polym16070982)
Supplement: Supplementary file 1 [file polymers-16-00982-s001.zip]

Archive with 1 entries (1 files):
- polymers-2911988-supplementary.pdf
